# Supplementary material for: Immunomodulatory Responses of Subcapsular Sinus Floor Lymphatic Endothelial Cells in Tumor-Draining Lymph Nodes
Source: Cancers (Basel). 2022 Jul 24;14(15):3602. doi: 10.3390/cancers14153602 (PMC9330828; doi:10.3390/cancers14153602)
Supplement: Supplementary file 1 [file cancers-14-03602-s001.zip]

Archive with 16 entries (13 files):
- Supplementary/
- Supplementary/Supplementary_Table_S5.xlsx
- __MACOSX/
- __MACOSX/Supplementary/
- __MACOSX/Supplementary/._Supplementary_Table_S5.xlsx
- Supplementary/Supplementary_Table_S4.xlsx
- __MACOSX/Supplementary/._Supplementary_Table_S4.xlsx
- Supplementary/Supplementary_Table_S3.xlsx
- __MACOSX/Supplementary/._Supplementary_Table_S3.xlsx
- Supplementary/Supplementary_Table_S2.xlsx
- __MACOSX/Supplementary/._Supplementary_Table_S2.xlsx
- Supplementary/Supplementary-Figures.pdf
- __MACOSX/Supplementary/._Supplementary-Figures.pdf
- Supplementary/Supplementary_Table_S1.xlsx
- __MACOSX/Supplementary/._Supplementary_Table_S1.xlsx
- __MACOSX/._Supplementary
