# Supplementary material for: Immunomodulatory Responses of Subcapsular Sinus Floor Lymphatic Endothelial Cells in Tumor-Draining Lymph Nodes
Source: Cancers (Basel). 2022 Jul 24;14(15):3602. doi: 10.3390/cancers14153602 (PMC9330828; doi:10.3390/cancers14153602)
Supplement: Supplementary file 1 [file cancers-14-03602-s001.zip › Supplementary/Supplementary_Table_S5.xlsx]

## Sheet: Supplementary Table 5
Supplementary Table S5: Comparison of genes up- and down-regulated in tumor setting to those up- and down-regulated in inflammation studies
Model	Total up-regulated genes	Overlap with Tumor (130)	Total down-regulated genes	Overlap with Tumor (107)	Reference
Sterile LPS-induced inflammation	21	0	116	5 (Cebpb, Ces2e, Rpl13, Rpl12, C1ql3)	Malhotra et al. Nat. Immunol. 2012
Viral infection	129	4 (Thbs1, Picalm, Cd200, Sema3f)	10	0	Gregory et al. Cell Rep. 2017
Imiquimod-induced skin inflammation	132	8 (Arid5b, Lbp, Bst2, S1pr3, Cd200, Twf1, Txn1, Cpe)	118	4 (Fos, Gadd45b, Laptm4b, Junb)	Sibler et al. Cells 2021
