# Supplementary material for: Immunomodulatory Responses of Subcapsular Sinus Floor Lymphatic Endothelial Cells in Tumor-Draining Lymph Nodes
Source: Cancers (Basel). 2022 Jul 24;14(15):3602. doi: 10.3390/cancers14153602 (PMC9330828; doi:10.3390/cancers14153602)
Supplement: Supplementary file 1 [file cancers-14-03602-s001.zip › Supplementary/Supplementary_Table_S3.xlsx]

## Sheet: Up-regulated in fLECs
Supplementary Table S3: GO terms biological process enriched among genes differentially expressed in fLECs
Gene List: Genes significanlty upregulated in fLECs from tumor-draining LNs
Category	Term	Count	%	PValue	Genes	List Total	Pop Hits	Pop Total	Fold Enrichment	Bonferroni	Benjamini	FDR
GOTERM_BP_DIRECT	GO:0008285~negative regulation of cell proliferation	16	13.3333	5.64548e-07	CDKN1A, BTG1, LIF, PROX1, TOB2, KLF4, THBS1, FOSL1, GJA1, BMP2, PDPN, LMNA, SPRY2, SOX7, CD200, HSPA1A	116	390	14218	5.02847	0.000805285	0.000805045	0.000797706
GOTERM_BP_DIRECT	GO:0030335~positive regulation of cell migration	12	10	5.04701e-06	BMP2, HSPA5, ZFP703, PDPN, S1PR1, SPRY2, ADAM9, ADAM10, SEMA3F, THBS1, HBEGF, EPHA2	116	247	14218	5.95477	0.00717623	0.00359852	0.00356571
GOTERM_BP_DIRECT	GO:0016525~negative regulation of angiogenesis	8	6.66667	8.71091e-06	ADAMTS1, PLK2, LIF, SPRY2, CCL2, KLF4, THBS1, EPHA2	116	91	14218	10.7753	0.0123536	0.00414058	0.00410284
GOTERM_BP_DIRECT	GO:0010628~positive regulation of gene expression	15	12.5	2.57438e-05	YAP1, JAG1, DDX3X, SERPINE1, TNC, LIF, KLF4, NFKB1, GJA1, BMP2, NFIL3, LMNA, SPRY2, CCL2, SLC38A2	116	470	14218	3.91178	0.0360703	0.00917766	0.009094
GOTERM_BP_DIRECT	GO:0030307~positive regulation of cell growth	7	5.83333	5.58499e-05	YAP1, DDX3X, CFL1, ADAM10, SGK1, EIF4G2, HBEGF	116	83	14218	10.3371	0.0766068	0.0159284	0.0157832
GOTERM_BP_DIRECT	GO:0010629~negative regulation of gene expression	11	9.16667	0.000107585	NOTCH2, YAP1, GJA1, BMP2, CDKN1A, HNRNPK, SERPINE1, ADAM10, KLF4, NFKB1, PICALM	116	286	14218	4.71419	0.142327	0.0255694	0.0253363
GOTERM_BP_DIRECT	GO:0043066~negative regulation of apoptotic process	14	11.6667	0.000153695	CDKN1A, DDX3X, HSPA5, PLK2, PLAUR, THBS1, NFKB1, HNRNPK, PDPN, PIM1, SPRY2, SGK1, HSPA1B, MCL1	116	487	14218	3.52354	0.196951	0.0313098	0.0310244
GOTERM_BP_DIRECT	GO:0042060~wound healing	7	5.83333	0.000185606	NOTCH2, YAP1, CDKN1A, SDC4, TNC, SDC1, CXCL2	116	103	14218	8.32993	0.232705	0.0330842	0.0327826
GOTERM_BP_DIRECT	GO:0008284~positive regulation of cell proliferation	13	10.8333	0.000350655	YAP1, NOTCH2, ZFP703, ODC1, TNC, LIF, ADAM10, LIFR, PROX1, HIPK1, THBS1, S1PR1, HBEGF	116	461	14218	3.45639	0.393755	0.0549052	0.0544046
GOTERM_BP_DIRECT	GO:0035437~maintenance of protein localization in endoplasmic reticulum	3	2.5	0.000385029	GJA1, HSPA5, KDELR2	116	4	14218	91.9267	0.422786	0.0549052	0.0544046
GOTERM_BP_DIRECT	GO:0006468~protein phosphorylation	14	11.6667	0.000472271	BRD2, PLK2, ADAM10, HIPK1, BMP2, MKNK2, CFL1, BMP2K, PIM1, SGK1, TRIB1, SQSTM1, JAK1, EPHA2	116	547	14218	3.13705	0.49038	0.0612235	0.0606654
GOTERM_BP_DIRECT	GO:0002544~chronic inflammatory response	3	2.5	0.000952414	GJA1, CCL2, THBS1	116	6	14218	61.2845	0.743273	0.105349	0.104389
GOTERM_BP_DIRECT	GO:0006986~response to unfolded protein	5	4.16667	0.00100804	HSPH1, DNAJB9, THBS1, HSPA1B, HSPA1A	116	55	14218	11.1426	0.762883	0.105349	0.104389
GOTERM_BP_DIRECT	GO:0001525~angiogenesis	9	7.5	0.00103428	GNA13, CLIC4, SERPINE1, ITGA2B, S1PR1, CCL2, RTN4, HBEGF, EPHA2	116	253	14218	4.36016	0.771607	0.105349	0.104389
GOTERM_BP_DIRECT	GO:0008380~RNA splicing	9	7.5	0.00145842	PTBP1, DDX5, HNRNPK, WTAP, HNRNPH1, HNRNPA2B1, SRSF2, PABPC1, SF3B1	116	267	14218	4.13154	0.875404	0.138647	0.137383
GOTERM_BP_DIRECT	GO:0071347~cellular response to interleukin-1	5	4.16667	0.00177615	SERPINE1, CFL1, CCL2, CXCL2, NFKB1	116	64	14218	9.5757	0.920883	0.155632	0.154214
GOTERM_BP_DIRECT	GO:0006397~mRNA processing	10	8.33333	0.00193537	PTBP1, ALKBH5, DDX5, HNRNPK, WTAP, HNRNPH1, HNRNPA2B1, SRSF2, PABPC1, SF3B1	116	345	14218	3.55272	0.936989	0.155632	0.154214
GOTERM_BP_DIRECT	GO:0051085~chaperone mediated protein folding requiring cofactor	4	3.33333	0.0019645	HSPH1, HSPA5, HSPA1B, HSPA1A	116	31	14218	15.8154	0.93956	0.155632	0.154214
GOTERM_BP_DIRECT	GO:0045669~positive regulation of osteoblast differentiation	5	4.16667	0.00302377	YAP1, BMP2, JAG1, LMNA, CLIC1	116	74	14218	8.28169	0.986719	0.216061	0.214091
GOTERM_BP_DIRECT	GO:0045595~regulation of cell differentiation	4	3.33333	0.00303031	PTBP1, LIF, SPRY2, KLF4	116	36	14218	13.6188	0.986843	0.216061	0.214091
GOTERM_BP_DIRECT	GO:0030308~negative regulation of cell growth	6	5	0.0038119	BST2, GJA1, CDKN1A, DDX3X, RTN4, HSPA1A	116	128	14218	5.74542	0.995704	0.258846	0.256487
GOTERM_BP_DIRECT	GO:0042127~regulation of cell proliferation	7	5.83333	0.00400825	YAP1, JAG1, SERPINE1, TNC, SPRY2, KLF4, SAT1	116	186	14218	4.61281	0.996757	0.259807	0.257439
GOTERM_BP_DIRECT	GO:0051549~positive regulation of keratinocyte migration	3	2.5	0.0047725	SERPINE1, ADAM9, HBEGF	116	13	14218	28.2851	0.998916	0.295432	0.292739
GOTERM_BP_DIRECT	GO:0045727~positive regulation of translation	5	4.16667	0.00497221	PTBP1, DDX3X, EEF2, THBS1, EIF4G2	116	85	14218	7.20994	0.999186	0.295432	0.292739
GOTERM_BP_DIRECT	GO:0016477~cell migration	8	6.66667	0.00550556	LIMA1, SDC4, S1PR1, SDC1, ADAM9, THBS1, HBEGF, EPHA2	116	263	14218	3.72833	0.999621	0.296845	0.294139
GOTERM_BP_DIRECT	GO:0006954~inflammatory response	8	6.66667	0.00596794	BMP2, DDX3X, CCL2, SDC1, S1PR3, THBS1, CXCL2, EPHA2	116	267	14218	3.67248	0.999805	0.296845	0.294139
GOTERM_BP_DIRECT	GO:0031100~animal organ regeneration	4	3.33333	0.00607661	CDKN1A, LIF, CCL2, LIFR	116	46	14218	10.6582	0.999833	0.296845	0.294139
GOTERM_BP_DIRECT	GO:0042026~protein refolding	3	2.5	0.0063571	HSPA5, HSPA1B, HSPA1A	116	15	14218	24.5138	0.999888	0.296845	0.294139
GOTERM_BP_DIRECT	GO:0000122~negative regulation of transcription from RNA polymerase II promoter	15	12.5	0.00642112	YAP1, NOTCH2, TXN1, DDX5, PROX1, KLF4, HIPK1, NFKB1, BMP2, HNRNPK, NFIL3, HNRNPA2B1, MAFK, MXD1, SQSTM1	116	821	14218	2.23938	0.999898	0.296845	0.294139
GOTERM_BP_DIRECT	GO:0071222~cellular response to lipopolysaccharide	6	5	0.0064438	SERPINE1, CCL2, ADAM9, LBP, CXCL2, NFKB1	116	145	14218	5.07182	0.999901	0.296845	0.294139
GOTERM_BP_DIRECT	GO:1902895~positive regulation of pri-miRNA transcription from RNA polymerase II promoter	4	3.33333	0.00645315	FOSL1, BMP2, KLF4, NFKB1	116	47	14218	10.4314	0.999903	0.296845	0.294139
GOTERM_BP_DIRECT	GO:0071354~cellular response to interleukin-6	3	2.5	0.00722706	CFL1, CCL2, NFKB1	116	16	14218	22.9817	0.999968	0.322056	0.31912
GOTERM_BP_DIRECT	GO:0006606~protein import into nucleus	5	4.16667	0.0087815	DDX5, CDKN1A, CFL1, LMNA, SQSTM1	116	100	14218	6.12845	0.999997	0.371492	0.368106
GOTERM_BP_DIRECT	GO:0009408~response to heat	4	3.33333	0.00900253	CCL2, CXCL2, HSPA1B, HSPA1A	116	53	14218	9.25049	0.999998	0.371492	0.368106
GOTERM_BP_DIRECT	GO:0046849~bone remodeling	3	2.5	0.00911798	NOTCH2, GJA1, EPHA2	116	18	14218	20.4282	0.999998	0.371492	0.368106
GOTERM_BP_DIRECT	GO:0007219~Notch signaling pathway	5	4.16667	0.00940085	NOTCH2, BMP2, JAG1, ADAM10, S1PR3	116	102	14218	6.00828	0.999999	0.372378	0.368983
GOTERM_BP_DIRECT	GO:0030155~regulation of cell adhesion	4	3.33333	0.00996534	PDPN, TNC, S1PR1, PLAUR	116	55	14218	8.91411	0.999999	0.38407	0.380568
GOTERM_BP_DIRECT	GO:0071300~cellular response to retinoic acid	4	3.33333	0.0104684	YAP1, TNC, CCL2, KLF4	116	56	14218	8.75493	1	0.38986	0.386305
GOTERM_BP_DIRECT	GO:0010976~positive regulation of neuron projection development	6	5	0.0106624	PTBP1, HNRNPK, HSPA5, ADAMTS1, LIF, TWF1	116	164	14218	4.48423	1	0.38986	0.386305
GOTERM_BP_DIRECT	GO:0045944~positive regulation of transcription from RNA polymerase II promoter	17	14.1667	0.011593	YAP1, ACTR2, CSRNP1, JAG1, DDX3X, LIF, PROX1, KLF4, NFKB1, FOSL1, METTL23, PTBP1, BMP2, HSPH1, HNRNPK, S1PR1, S100A10	116	1064	14218	1.95834	1	0.413292	0.409524
GOTERM_BP_DIRECT	GO:0030500~regulation of bone mineralization	3	2.5	0.012319	GJA1, S1PR1, BMP2K	116	21	14218	17.5099	1	0.418261	0.414448
GOTERM_BP_DIRECT	GO:0034620~cellular response to unfolded protein	3	2.5	0.012319	HSPA5, HSPA1B, HSPA1A	116	21	14218	17.5099	1	0.418261	0.414448
GOTERM_BP_DIRECT	GO:0042542~response to hydrogen peroxide	4	3.33333	0.0126261	FOSL1, SDC1, ADAM9, EEF2	116	60	14218	8.17126	1	0.418718	0.4149
GOTERM_BP_DIRECT	GO:0043154~negative regulation of cysteine-type endopeptidase activity involved in apoptotic process	4	3.33333	0.0137934	DDX3X, KLF4, THBS1, HSPA1B	116	62	14218	7.90768	1	0.437096	0.433111
GOTERM_BP_DIRECT	GO:0000381~regulation of alternative mRNA splicing, via spliceosome	4	3.33333	0.0137934	PTBP1, DDX5, WTAP, SRSF2	116	62	14218	7.90768	1	0.437096	0.433111
GOTERM_BP_DIRECT	GO:0009612~response to mechanical stimulus	4	3.33333	0.0143992	FOSL1, TNC, CCL2, THBS1	116	63	14218	7.78216	1	0.446377	0.442307
GOTERM_BP_DIRECT	GO:0030512~negative regulation of transforming growth factor beta receptor signaling pathway	4	3.33333	0.0150201	BMP2, HSPA5, SPRY2, VASN	116	64	14218	7.66056	1	0.455715	0.45156
GOTERM_BP_DIRECT	GO:0048025~negative regulation of mRNA splicing, via spliceosome	3	2.5	0.0159379	PTBP1, HNRNPK, HNRNPA2B1	116	24	14218	15.3211	1	0.473488	0.469171
GOTERM_BP_DIRECT	GO:0016485~protein processing	4	3.33333	0.0183491	CPD, CPE, ADAM9, ADAM10	116	69	14218	7.10545	1	0.533996	0.529128
GOTERM_BP_DIRECT	GO:0030336~negative regulation of cell migration	5	4.16667	0.0191218	BST2, CLIC4, JAG1, SERPINE1, KLF4	116	126	14218	4.86385	1	0.545353	0.540382
GOTERM_BP_DIRECT	GO:0001825~blastocyst formation	3	2.5	0.0199529	SF3B1, TM4SF1, RTN4	116	27	14218	13.6188	1	0.557898	0.552812
GOTERM_BP_DIRECT	GO:0060828~regulation of canonical Wnt signaling pathway	3	2.5	0.0213756	YAP1, ZFP703, SOX7	116	28	14218	13.1324	1	0.571827	0.566614
GOTERM_BP_DIRECT	GO:0051894~positive regulation of focal adhesion assembly	3	2.5	0.0213756	SDC4, CFL1, S100A10	116	28	14218	13.1324	1	0.571827	0.566614
GOTERM_BP_DIRECT	GO:0034097~response to cytokine	4	3.33333	0.0220555	FOSL1, LIFR, SERPINA3N, MCL1	116	74	14218	6.62535	1	0.571827	0.566614
GOTERM_BP_DIRECT	GO:2001243~negative regulation of intrinsic apoptotic signaling pathway	3	2.5	0.0228393	DDX3X, PLAUR, MCL1	116	29	14218	12.6795	1	0.571827	0.566614
GOTERM_BP_DIRECT	GO:0070373~negative regulation of ERK1 and ERK2 cascade	4	3.33333	0.0228422	ERRFI1, LIF, SPRY2, KLF4	116	75	14218	6.53701	1	0.571827	0.566614
GOTERM_BP_DIRECT	GO:0032436~positive regulation of proteasomal ubiquitin-dependent protein catabolic process	4	3.33333	0.023644	PLK2, TRIB1, HSPA1B, HSPA1A	116	76	14218	6.451	1	0.571827	0.566614
GOTERM_BP_DIRECT	GO:0060838~lymphatic endothelial cell fate commitment	2	1.66667	0.024071	PDPN, PROX1	116	3	14218	81.7126	1	0.571827	0.566614
GOTERM_BP_DIRECT	GO:0048861~leukemia inhibitory factor signaling pathway	2	1.66667	0.024071	LIF, LIFR	116	3	14218	81.7126	1	0.571827	0.566614
GOTERM_BP_DIRECT	GO:2000173~negative regulation of branching morphogenesis of a nerve	2	1.66667	0.024071	HNRNPK, CPE	116	3	14218	81.7126	1	0.571827	0.566614
GOTERM_BP_DIRECT	GO:0043433~negative regulation of sequence-specific DNA binding transcription factor activity	4	3.33333	0.0244611	PIM1, PROX1, KLF4, TRIB1	116	77	14218	6.36722	1	0.571827	0.566614
GOTERM_BP_DIRECT	GO:0071480~cellular response to gamma radiation	3	2.5	0.0258865	YAP1, CDKN1A, HSPA5	116	31	14218	11.8615	1	0.595391	0.589963
GOTERM_BP_DIRECT	GO:0000132~establishment of mitotic spindle orientation	3	2.5	0.0274686	GJA1, FBXW11, SPRY2	116	32	14218	11.4908	1	0.611654	0.606078
GOTERM_BP_DIRECT	GO:0043388~positive regulation of DNA binding	3	2.5	0.0274686	TXN1, PLAUR, HIPK1	116	32	14218	11.4908	1	0.611654	0.606078
GOTERM_BP_DIRECT	GO:0034976~response to endoplasmic reticulum stress	4	3.33333	0.0278804	HSPA5, DNAJB9, EEF2, THBS1	116	81	14218	6.05279	1	0.611654	0.606078
GOTERM_BP_DIRECT	GO:0045892~negative regulation of transcription, DNA-templated	10	8.33333	0.0288164	BMP2, SET, HNRNPK, NFIL3, ZFP703, FBXW11, PROX1, KLF4, SOX7, NFKB1	116	533	14218	2.29961	1	0.613317	0.607726
GOTERM_BP_DIRECT	GO:0006915~apoptotic process	10	8.33333	0.0288164	CSRNP1, GJA1, DDX3X, MKNK2, PIM1, SGK1, SQSTM1, NFKB1, MCL1, EPHA2	116	533	14218	2.29961	1	0.613317	0.607726
GOTERM_BP_DIRECT	GO:0048514~blood vessel morphogenesis	3	2.5	0.0307462	GJA1, THBS1, EPHA2	116	34	14218	10.8149	1	0.642027	0.636174
GOTERM_BP_DIRECT	GO:1903553~positive regulation of extracellular exosome assembly	2	1.66667	0.0319663	SDC4, SDC1	116	4	14218	61.2845	1	0.642027	0.636174
GOTERM_BP_DIRECT	GO:0061073~ciliary body morphogenesis	2	1.66667	0.0319663	NOTCH2, JAG1	116	4	14218	61.2845	1	0.642027	0.636174
GOTERM_BP_DIRECT	GO:0034112~positive regulation of homotypic cell-cell adhesion	2	1.66667	0.0319663	PLAUR, JAK1	116	4	14218	61.2845	1	0.642027	0.636174
GOTERM_BP_DIRECT	GO:0032570~response to progesterone	3	2.5	0.0324403	YAP1, FOSL1, CCL2	116	35	14218	10.5059	1	0.642498	0.636641
GOTERM_BP_DIRECT	GO:0001701~in utero embryonic development	7	5.83333	0.035452	NOTCH2, GNA13, FOSL1, GJA1, BMP2, ADAM10, SLC39A1	116	301	14218	2.85044	1	0.683254	0.677026
GOTERM_BP_DIRECT	GO:0045747~positive regulation of Notch signaling pathway	3	2.5	0.0359355	YAP1, JAG1, BMP2K	116	37	14218	9.93802	1	0.683254	0.677026
GOTERM_BP_DIRECT	GO:0048662~negative regulation of smooth muscle cell proliferation	3	2.5	0.0359355	BMP2, KLF4, TRIB1	116	37	14218	9.93802	1	0.683254	0.677026
GOTERM_BP_DIRECT	GO:0016310~phosphorylation	10	8.33333	0.0373697	PLK2, MKNK2, AK2, PIM1, BMP2K, HIPK1, SGK1, PI4K2A, JAK1, EPHA2	116	559	14218	2.19265	1	0.692101	0.685792
GOTERM_BP_DIRECT	GO:0060999~positive regulation of dendritic spine development	3	2.5	0.0395691	HNRNPK, CFL1, EIF4G2	116	39	14218	9.42838	1	0.692101	0.685792
GOTERM_BP_DIRECT	GO:0097327~response to antineoplastic agent	2	1.66667	0.0397983	ADAM9, ADAM10	116	5	14218	49.0276	1	0.692101	0.685792
GOTERM_BP_DIRECT	GO:0042117~monocyte activation	2	1.66667	0.0397983	ADAM9, ADAM10	116	5	14218	49.0276	1	0.692101	0.685792
GOTERM_BP_DIRECT	GO:0070309~lens fiber cell morphogenesis	2	1.66667	0.0397983	PROX1, EPHA2	116	5	14218	49.0276	1	0.692101	0.685792
GOTERM_BP_DIRECT	GO:0072307~regulation of metanephric nephron tubule epithelial cell differentiation	2	1.66667	0.0397983	YAP1, LIF	116	5	14218	49.0276	1	0.692101	0.685792
GOTERM_BP_DIRECT	GO:0022898~regulation of transmembrane transporter activity	2	1.66667	0.0397983	GJA1, PIM1	116	5	14218	49.0276	1	0.692101	0.685792
GOTERM_BP_DIRECT	GO:2000134~negative regulation of G1/S transition of mitotic cell cycle	3	2.5	0.0433357	CDKN1A, CCL2, KLF4	116	41	14218	8.96846	1	0.744539	0.737751
GOTERM_BP_DIRECT	GO:0098586~cellular response to virus	3	2.5	0.0452673	DDX3X, ZC3HAV1, NFKB1	116	42	14218	8.75493	1	0.753679	0.746809
GOTERM_BP_DIRECT	GO:0045071~negative regulation of viral genome replication	3	2.5	0.0472302	BST2, PROX1, ZC3HAV1	116	43	14218	8.55132	1	0.753679	0.746809
GOTERM_BP_DIRECT	GO:0010718~positive regulation of epithelial to mesenchymal transition	3	2.5	0.0472302	BMP2, ZFP703, PDPN	116	43	14218	8.55132	1	0.753679	0.746809
GOTERM_BP_DIRECT	GO:0032355~response to estradiol	4	3.33333	0.0473829	GJA1, ARPC1B, EEF2, CXCL2	116	100	14218	4.90276	1	0.753679	0.746809
GOTERM_BP_DIRECT	GO:1903243~negative regulation of cardiac muscle hypertrophy in response to stress	2	1.66667	0.0475674	ERRFI1, LMNA	116	6	14218	40.8563	1	0.753679	0.746809
GOTERM_BP_DIRECT	GO:1903895~negative regulation of IRE1-mediated unfolded protein response	2	1.66667	0.0475674	HSPA5, DNAJB9	116	6	14218	40.8563	1	0.753679	0.746809
GOTERM_BP_DIRECT	GO:0010757~negative regulation of plasminogen activation	2	1.66667	0.0475674	SERPINE1, THBS1	116	6	14218	40.8563	1	0.753679	0.746809
GOTERM_BP_DIRECT	GO:0030334~regulation of cell migration	4	3.33333	0.0509423	GNA13, LMNA, TMSB10, RTN4	116	103	14218	4.75996	1	0.772756	0.765711
GOTERM_BP_DIRECT	GO:0032024~positive regulation of insulin secretion	3	2.5	0.0512476	PTBP1, GJA1, LRRC8A	116	45	14218	8.17126	1	0.772756	0.765711
GOTERM_BP_DIRECT	GO:0006413~translational initiation	3	2.5	0.0512476	DDX3X, EIF5, EIF4G2	116	45	14218	8.17126	1	0.772756	0.765711
GOTERM_BP_DIRECT	GO:0032869~cellular response to insulin stimulus	4	3.33333	0.052157	ERRFI1, HNRNPK, CCL2, SGK1	116	104	14218	4.71419	1	0.772756	0.765711
GOTERM_BP_DIRECT	GO:0051897~positive regulation of protein kinase B signaling	4	3.33333	0.052157	SPRY2, THBS1, RTN4, HBEGF	116	104	14218	4.71419	1	0.772756	0.765711
GOTERM_BP_DIRECT	GO:0045893~positive regulation of transcription, DNA-templated	10	8.33333	0.0541601	YAP1, DDX5, BMP2, NFIL3, FBXW11, PIM1, KLF4, SOX7, NFKB1, PICALM	116	600	14218	2.04282	1	0.772756	0.765711
GOTERM_BP_DIRECT	GO:0071356~cellular response to tumor necrosis factor	4	3.33333	0.0546282	CFL1, CCL2, THBS1, NFKB1	116	106	14218	4.62524	1	0.772756	0.765711
GOTERM_BP_DIRECT	GO:1904783~positive regulation of NMDA glutamate receptor activity	2	1.66667	0.0552743	CFL1, CCL2	116	7	14218	35.0197	1	0.772756	0.765711
GOTERM_BP_DIRECT	GO:0051918~negative regulation of fibrinolysis	2	1.66667	0.0552743	SERPINE1, THBS1	116	7	14218	35.0197	1	0.772756	0.765711
GOTERM_BP_DIRECT	GO:0030835~negative regulation of actin filament depolymerization	2	1.66667	0.0552743	LIMA1, CFL1	116	7	14218	35.0197	1	0.772756	0.765711
GOTERM_BP_DIRECT	GO:0060059~embryonic retina morphogenesis in camera-type eye	2	1.66667	0.0552743	PROX1, HIPK1	116	7	14218	35.0197	1	0.772756	0.765711
GOTERM_BP_DIRECT	GO:0060449~bud elongation involved in lung branching	2	1.66667	0.0552743	YAP1, SPRY2	116	7	14218	35.0197	1	0.772756	0.765711
GOTERM_BP_DIRECT	GO:0030324~lung development	4	3.33333	0.0571549	PDPN, LIF, SPRY2, PROX1	116	108	14218	4.53959	1	0.79129	0.784076
GOTERM_BP_DIRECT	GO:0071456~cellular response to hypoxia	4	3.33333	0.0584388	GNB1, LMNA, RTN4, VASN	116	109	14218	4.49794	1	0.794008	0.78677
GOTERM_BP_DIRECT	GO:0045471~response to ethanol	4	3.33333	0.0610473	ACTR2, TNC, CCL2, EEF2	116	111	14218	4.4169	1	0.794008	0.78677
GOTERM_BP_DIRECT	GO:0030216~keratinocyte differentiation	3	2.5	0.0617967	YAP1, CLIC4, EPHA2	116	50	14218	7.35414	1	0.794008	0.78677
GOTERM_BP_DIRECT	GO:0007162~negative regulation of cell adhesion	3	2.5	0.0617967	CFL1, TNC, ADAM10	116	50	14218	7.35414	1	0.794008	0.78677
GOTERM_BP_DIRECT	GO:0007260~tyrosine phosphorylation of STAT protein	2	1.66667	0.0629193	LIF, JAK1	116	8	14218	30.6422	1	0.794008	0.78677
GOTERM_BP_DIRECT	GO:0060426~lung vasculature development	2	1.66667	0.0629193	ERRFI1, LIF	116	8	14218	30.6422	1	0.794008	0.78677
GOTERM_BP_DIRECT	GO:0090063~positive regulation of microtubule nucleation	2	1.66667	0.0629193	HSPA1B, HSPA1A	116	8	14218	30.6422	1	0.794008	0.78677
GOTERM_BP_DIRECT	GO:0072574~hepatocyte proliferation	2	1.66667	0.0629193	NOTCH2, PROX1	116	8	14218	30.6422	1	0.794008	0.78677
GOTERM_BP_DIRECT	GO:0033601~positive regulation of mammary gland epithelial cell proliferation	2	1.66667	0.0629193	ZFP703, RTN4	116	8	14218	30.6422	1	0.794008	0.78677
GOTERM_BP_DIRECT	GO:0031053~primary miRNA processing	2	1.66667	0.0629193	DDX3X, HNRNPA2B1	116	8	14218	30.6422	1	0.794008	0.78677
GOTERM_BP_DIRECT	GO:0006955~immune response	5	4.16667	0.0682859	NFIL3, LIF, CCL2, THBS1, CXCL2	116	190	14218	3.2255	1	0.847426	0.839701
GOTERM_BP_DIRECT	GO:0071243~cellular response to arsenic-containing substance	2	1.66667	0.070503	DDX3X, MKNK2	116	9	14218	27.2375	1	0.847426	0.839701
GOTERM_BP_DIRECT	GO:1990416~cellular response to brain-derived neurotrophic factor stimulus	2	1.66667	0.070503	EEF2, NFKB1	116	9	14218	27.2375	1	0.847426	0.839701
GOTERM_BP_DIRECT	GO:0006595~polyamine metabolic process	2	1.66667	0.070503	ODC1, SAT1	116	9	14218	27.2375	1	0.847426	0.839701
GOTERM_BP_DIRECT	GO:0045446~endothelial cell differentiation	2	1.66667	0.070503	S1PR1, PROX1	116	9	14218	27.2375	1	0.847426	0.839701
GOTERM_BP_DIRECT	GO:0048286~lung alveolus development	3	2.5	0.0707179	ERRFI1, PDPN, LIF	116	54	14218	6.80939	1	0.847426	0.839701
GOTERM_BP_DIRECT	GO:0048839~inner ear development	3	2.5	0.0776665	BMP2, JAG1, PROX1	116	57	14218	6.451	1	0.876101	0.868114
GOTERM_BP_DIRECT	GO:0002931~response to ischemia	3	2.5	0.0776665	GJA1, EEF2, SQSTM1	116	57	14218	6.451	1	0.876101	0.868114
GOTERM_BP_DIRECT	GO:0034333~adherens junction assembly	2	1.66667	0.0780258	ZFP703, HIPK1	116	10	14218	24.5138	1	0.876101	0.868114
GOTERM_BP_DIRECT	GO:0051148~negative regulation of muscle cell differentiation	2	1.66667	0.0780258	PTBP1, BMP2	116	10	14218	24.5138	1	0.876101	0.868114
GOTERM_BP_DIRECT	GO:0048762~mesenchymal cell differentiation	2	1.66667	0.0780258	BMP2, PLAUR	116	10	14218	24.5138	1	0.876101	0.868114
GOTERM_BP_DIRECT	GO:0071636~positive regulation of transforming growth factor beta production	2	1.66667	0.0780258	THBS1, CD200	116	10	14218	24.5138	1	0.876101	0.868114
GOTERM_BP_DIRECT	GO:0010591~regulation of lamellipodium assembly	2	1.66667	0.0780258	TWF1, EPHA2	116	10	14218	24.5138	1	0.876101	0.868114
GOTERM_BP_DIRECT	GO:0042989~sequestering of actin monomers	2	1.66667	0.0780258	TWF1, TMSB10	116	10	14218	24.5138	1	0.876101	0.868114
GOTERM_BP_DIRECT	GO:0007204~positive regulation of cytosolic calcium ion concentration	4	3.33333	0.0792844	GNA13, GJA1, GNB1, CXCL2	116	124	14218	3.95384	1	0.883278	0.875226
GOTERM_BP_DIRECT	GO:0051384~response to glucocorticoid	3	2.5	0.0848201	SDC1, ADAM9, CXCL2	116	60	14218	6.12845	1	0.909749	0.901455
GOTERM_BP_DIRECT	GO:0048711~positive regulation of astrocyte differentiation	2	1.66667	0.0854883	BMP2, LIF	116	11	14218	22.2853	1	0.909749	0.901455
GOTERM_BP_DIRECT	GO:0072015~glomerular visceral epithelial cell development	2	1.66667	0.0854883	NOTCH2, JAG1	116	11	14218	22.2853	1	0.909749	0.901455
GOTERM_BP_DIRECT	GO:0006596~polyamine biosynthetic process	2	1.66667	0.0854883	ODC1, SAT1	116	11	14218	22.2853	1	0.909749	0.901455
GOTERM_BP_DIRECT	GO:0002523~leukocyte migration involved in inflammatory response	2	1.66667	0.0854883	CCL2, RTN4	116	11	14218	22.2853	1	0.909749	0.901455
GOTERM_BP_DIRECT	GO:0006518~peptide metabolic process	2	1.66667	0.0854883	CPD, CPE	116	11	14218	22.2853	1	0.909749	0.901455
GOTERM_BP_DIRECT	GO:0045766~positive regulation of angiogenesis	4	3.33333	0.0915532	BTG1, SERPINE1, THBS1, RTN4	116	132	14218	3.71421	1	0.932834	0.92433
GOTERM_BP_DIRECT	GO:0071407~cellular response to organic cyclic compound	3	2.5	0.0921651	BMP2, CCL2, NFKB1	116	63	14218	5.83662	1	0.932834	0.92433
GOTERM_BP_DIRECT	GO:0060674~placenta blood vessel development	2	1.66667	0.0928909	NOTCH2, FOSL1	116	12	14218	20.4282	1	0.932834	0.92433
GOTERM_BP_DIRECT	GO:0060317~cardiac epithelial to mesenchymal transition	2	1.66667	0.0928909	BMP2, RTN4	116	12	14218	20.4282	1	0.932834	0.92433
GOTERM_BP_DIRECT	GO:0030042~actin filament depolymerization	2	1.66667	0.0928909	CFL1, TWF1	116	12	14218	20.4282	1	0.932834	0.92433
GOTERM_BP_DIRECT	GO:0090399~replicative senescence	2	1.66667	0.0928909	CDKN1A, SERPINE1	116	12	14218	20.4282	1	0.932834	0.92433
GOTERM_BP_DIRECT	GO:0002011~morphogenesis of an epithelial sheet	2	1.66667	0.0928909	NOTCH2, JAG1	116	12	14218	20.4282	1	0.932834	0.92433
GOTERM_BP_DIRECT	GO:0061635~regulation of protein complex stability	2	1.66667	0.0928909	SQSTM1, TAPBP	116	12	14218	20.4282	1	0.932834	0.92433
GOTERM_BP_DIRECT	GO:0071363~cellular response to growth factor stimulus	3	2.5	0.0946536	BMP2, KLF4, THBS1	116	64	14218	5.74542	1	0.943889	0.935284

## Sheet: Down-regulated in fLECs
Supplementary Table S3: GO terms biological process enriched among genes differentially expressed in fLECs
Gene List: Genes significanlty downregulated in fLECs from tumor-draining LNs
Category	Term	Count	%	PValue	Genes	List Total	Pop Hits	Pop Total	Fold Enrichment	Bonferroni	Benjamini	FDR
GOTERM_BP_DIRECT	GO:0006412~translation	60	56.0748	2.41457e-74	RPL5, RPL32, RPL31, RPL34, RPL8, RPL9, RPS4X, RPS15, RPS14, RPS17, RPS16, RPL18A, RPS19, RPL36AL, RPL36, RPL38, RPL37, RPS11, RPL39, RPS13, RPS12, RPL21, RPS8, RPS5, RPL23, RPS6, RPL22, RPL13A, RPSA, RPL37A, RPL24, KXD1, RPL26, RPL29, UBA52, RPL28, RPL10, RPL12, RPL11, RPL36A, RPS15A, RPL14, RPS3, RPL13, RPL18, RPS27A, RPL17, RPL19, RPL41, GM45713, RPL35A, RPS28, RPS29, RPS3A1, RPL27A, RPS20, FAU…	104	287	14218	28.5808	1.27489e-71	1.27248e-71	1.25316e-71
GOTERM_BP_DIRECT	GO:0002181~cytoplasmic translation	27	25.2336	2.84609e-46	RPL30, RPL32, RPL31, RPLP1, RPL11, RPL36A, RPL8, RPL9, RPL18A, RPL36AL, RPL36, RPL38, RPL18, RPL17, RPL39, RPL19, RPL41, RPL22, RPL35A, RPSA, RPS28, RPS29, RPL24, RPL26, RPL29, RPS21, RPS23	104	43	14218	85.8421	1.50274e-43	7.49944e-44	7.3856e-44
GOTERM_BP_DIRECT	GO:0000028~ribosomal small subunit assembly	7	6.54206	1.44746e-09	RPS15, RPS14, RPS28, RPS19, RPS5, RPSA, RPS10	104	17	14218	56.293	7.64258e-07	2.5427e-07	2.5041e-07
GOTERM_BP_DIRECT	GO:0042274~ribosomal small subunit biogenesis	7	6.54206	3.13628e-09	RPS15, RPS17, RPS28, RPS16, RPS19, RPS6, RPS24	104	19	14218	50.3674	1.65596e-06	4.13205e-07	4.06933e-07
GOTERM_BP_DIRECT	GO:0006364~rRNA processing	12	11.215	8.75237e-09	RPS15, RPL5, RPS17, RPS28, RPS16, RPS19, RPL11, RPS6, RPL14, RPL35A, RPL26, RPS24	104	147	14218	11.1601	4.62124e-06	9.22499e-07	9.08496e-07
GOTERM_BP_DIRECT	GO:1901798~positive regulation of signal transduction by p53 class mediator	5	4.6729	3.18295e-07	RPS15, RPL23, RPL11, RPS20, RPL37	104	9	14218	75.9509	0.000168046	2.79569e-05	2.75325e-05
GOTERM_BP_DIRECT	GO:0097421~liver regeneration	6	5.60748	1.24409e-05	RPS15, CEBPB, RPL30, RPS16, RPL32, RPL19	104	42	14218	19.5302	0.00654728	0.000936619	0.0009224
GOTERM_BP_DIRECT	GO:0042273~ribosomal large subunit biogenesis	5	4.6729	4.65256e-05	RPL5, RPL11, RPL14, RPL35A, RPL26	104	28	14218	24.4128	0.0242668	0.00306487	0.00301835
GOTERM_BP_DIRECT	GO:0000027~ribosomal large subunit assembly	4	3.73832	0.000669028	RPL5, RPL10, RPL11, RPL24	104	24	14218	22.7853	0.297679	0.0391753	0.0385806
GOTERM_BP_DIRECT	GO:0000462~maturation of SSU-rRNA from tricistronic rRNA transcript (SSU-rRNA, 5.8S rRNA, LSU-rRNA)	4	3.73832	0.000756273	RPS14, RPS16, RPS19, RPS8	104	25	14218	21.8738	0.32932	0.0398556	0.0392506
GOTERM_BP_DIRECT	GO:1904667~negative regulation of ubiquitin protein ligase activity	3	2.80374	0.00181002	RPL5, RPL23, RPL11	104	9	14218	45.5705	0.615787	0.0867165	0.0854001
GOTERM_BP_DIRECT	GO:0030490~maturation of SSU-rRNA	3	2.80374	0.00513172	RPS14, RPS28, RPS19	104	15	14218	27.3423	0.933896	0.225368	0.221947
GOTERM_BP_DIRECT	GO:2000059~negative regulation of protein ubiquitination involved in ubiquitin-dependent protein catabolic process	3	2.80374	0.0082014	RPL5, RPL23, RPL11	104	19	14218	21.586	0.98707	0.3214	0.316521
GOTERM_BP_DIRECT	GO:0061844~antimicrobial humoral immune response mediated by antimicrobial peptide	4	3.73832	0.00853813	RPL30, RPS19, FAU, RPL39	104	58	14218	9.42838	0.989192	0.3214	0.316521
GOTERM_BP_DIRECT	GO:0006417~regulation of translation	5	4.6729	0.0170959	RPL10, RPLP1, RPS3, RPL13A, RPL38	104	136	14218	5.02616	0.999889	0.600636	0.591519
GOTERM_BP_DIRECT	GO:1901329~regulation of odontoblast differentiation	2	1.86916	0.0215775	CEBPB, NFE2L1	104	3	14218	91.141	0.99999	0.710708	0.699919
GOTERM_BP_DIRECT	GO:0045727~positive regulation of translation	4	3.73832	0.0237656	RPS4X, RPL5, RPS3A1, RPL26	104	85	14218	6.43348	0.999997	0.719405	0.708484
GOTERM_BP_DIRECT	GO:0034614~cellular response to reactive oxygen species	3	2.80374	0.0250805	FER, RPS3, FOS	104	34	14218	12.0628	0.999999	0.719405	0.708484
GOTERM_BP_DIRECT	GO:0070383~DNA cytosine deamination	2	1.86916	0.028667	APOBEC1, APOBEC3	104	4	14218	68.3558	1	0.719405	0.708484
GOTERM_BP_DIRECT	GO:2000435~negative regulation of protein neddylation	2	1.86916	0.028667	RPL5, RPL11	104	4	14218	68.3558	1	0.719405	0.708484
GOTERM_BP_DIRECT	GO:2001199~negative regulation of dendritic cell differentiation	2	1.86916	0.028667	TMEM176B, TMEM176A	104	4	14218	68.3558	1	0.719405	0.708484
GOTERM_BP_DIRECT	GO:0016554~cytidine to uridine editing	2	1.86916	0.0357056	APOBEC1, APOBEC3	104	5	14218	54.6846	1	0.855312	0.842328
GOTERM_BP_DIRECT	GO:0030218~erythrocyte differentiation	3	2.80374	0.0508446	RPS14, RPS19, NFE2L1	104	50	14218	8.20269	1	1	0.986692
GOTERM_BP_DIRECT	GO:0019941~modification-dependent protein catabolic process	2	1.86916	0.0633587	RPS27A, UBA52	104	9	14218	30.3803	1	1	0.986692
GOTERM_BP_DIRECT	GO:0006198~cAMP catabolic process	2	1.86916	0.0633587	PDE4D, PDE7B	104	9	14218	30.3803	1	1	0.986692
GOTERM_BP_DIRECT	GO:0048146~positive regulation of fibroblast proliferation	3	2.80374	0.0742679	CD74, RPS3A1, NDUFS4	104	62	14218	6.61507	1	1	0.986692
GOTERM_BP_DIRECT	GO:0080111~DNA demethylation	2	1.86916	0.0768892	APOBEC1, APOBEC3	104	11	14218	24.8566	1	1	0.986692
GOTERM_BP_DIRECT	GO:1901796~regulation of signal transduction by p53 class mediator	2	1.86916	0.0835817	RPL5, RPL11	104	12	14218	22.7853	1	1	0.986692
GOTERM_BP_DIRECT	GO:0002227~innate immune response in mucosa	2	1.86916	0.0835817	FAU, RPL39	104	12	14218	22.7853	1	1	0.986692
GOTERM_BP_DIRECT	GO:0034101~erythrocyte homeostasis	2	1.86916	0.0902262	RPS17, RPS24	104	13	14218	21.0325	1	1	0.986692
