# Supplementary material for: Immunomodulatory Responses of Subcapsular Sinus Floor Lymphatic Endothelial Cells in Tumor-Draining Lymph Nodes
Source: Cancers (Basel). 2022 Jul 24;14(15):3602. doi: 10.3390/cancers14153602 (PMC9330828; doi:10.3390/cancers14153602)
Supplement: Supplementary file 1 [file cancers-14-03602-s001.zip › Supplementary/Supplementary_Table_S2.xlsx]

## Sheet: Supplementary Table S2
Supplementary Table S2: Differentially expressed genes between each tumor-draining and control LN LEC subset (log fold change > 0.25 & adjusted p < 0.05)
Floor LECs (fLECs)				Ceiling LECs (cLECs)				Medullary LECs (mLECs)
Gene	log fold change	adjusted p		Gene	log fold change	adjusted p		Gene	log fold change	adjusted p
Lars2	1.93202	1.53557e-46		Hspa1a	2.06943	0.00171175		Bst2	1.25829	0.0440704
Hspa1b	1.45861	3.25364e-21		Lars2	1.93116	4.67674e-18		Slc39a1	0.894966	0.046636
Tnc	1.36926	2.8142e-05		Sat1	1.75998	0.00117382		Lars2	0.568409	0.000114125
Hspa1a	1.21139	2.26976e-09		Slc39a1	1.64248	5.59107e-19		Vmn1r13	-0.39602	8.30803e-06
Rgs16	1.17084	3.50525e-14		Gm20481	1.6368	0.00118765		mt.Rnr2	-0.724927	0.00188326
Gm20481	1.14534	4.90221e-12		Bag3	1.63118	0.0129253		Rps12	-0.807016	0.0336836
Sat1	1.13006	1.94661e-06		Rgs16	1.45585	0.00174904		CT010467.1	-1.58488	1.38116e-17
Slc39a1	1.10601	7.54732e-38		Gja1	1.37619	0.0166643
Thbs1	1.10223	0.00150702		Hsph1	1.3737	5.9525e-05
Odc1	1.10194	8.84616e-14		Hspa1b	1.36316	0.00541224
Klf4	1.03991	1.69144e-10		Hspb1	1.31004	0.016775
Errfi1	1.03885	5.25225e-09		Angptl2	1.18383	0.0300768
Gja1	1.02831	1.57889e-06		Adamts1	0.998751	0.00946283
S100a10	1.02032	0.00319713		Hsp90aa1	0.978948	0.000511087
Hsph1	1.01813	3.6602e-07		Itm2c	0.921855	0.0120884
Sqstm1	0.994273	4.10934e-12		Ybx3	0.914165	0.0011092
Cdkn1a	0.99034	3.31478e-14		Sde2	0.78967	0.0430454
Tm4sf1	0.948528	1.32396e-11		Eef2	0.78256	0.00769585
Lbp	0.926747	0.00773369		Hspa8	0.761653	0.00428818
Bst2	0.868458	6.85995e-10		Alkbh5	0.71154	0.0469353
Zc3hav1	0.852539	1.22006e-09		Arid5b	0.710641	0.0251588
Adamts1	0.84888	9.77196e-05		Serpinh1	0.659569	0.00115595
Sdc4	0.833577	1.09512e-12		Lrrc8a	0.591454	0.0153663
Rtn4	0.830535	1.68647e-07		Gm47283	0.406387	0.00547072
S1pr3	0.81476	0.000304881		Vmn1r13	-0.346185	6.83335e-07
Lif	0.810785	2.92435e-07		Gm9843	-0.421573	0.00672725
Ccl2	0.799324	0.000574655		Tmem189	-0.430926	6.31891e-05
Clic1	0.789716	0.00326476		Gm45713	-0.556998	0.0133379
Canx	0.773744	0.00247306		Uba52	-0.557988	0.00323725
S1pr1	0.766927	3.23567e-14		Rpl31	-0.60248	0.00700989
Ptbp1	0.762664	1.03386e-09		Rps20	-0.608731	0.00541318
Srsf2	0.751148	1.29519e-10		Rps15	-0.613134	0.0320576
Sox7	0.740644	0.00556679		Fau	-0.646216	0.00434517
Picalm	0.726267	0.00025482		Igfbp7	-0.715651	0.0170393
Ptp4a2	0.724384	7.73784e-06		Rps15a	-0.744655	0.000264069
Trib1	0.722067	2.85629e-07		Rps17	-0.745182	0.0005753
Mcl1	0.710305	9.99367e-07		Rps21	-0.771132	7.25085e-06
Pabpc1	0.696617	3.39701e-06		Actb	-0.861002	8.89975e-05
Hipk1	0.69144	0.00854344		mt.Rnr1	-0.868057	2.62427e-07
Mxd1	0.689383	0.00846642		Rps12	-1.0466	7.72805e-10
Pdpn	0.678813	5.43737e-06		Cebpb	-1.16055	7.53493e-07
Cfl1	0.664337	2.26402e-09		mt.Rnr2	-1.33662	1.02265e-20
Lima1	0.659715	0.00165769		CT010467.1	-1.83379	4.58098e-30
Cd200	0.65223	0.00733285
Serpina3n	0.650665	0.000685297
Bmp2k	0.650564	1.3613e-09
Capns1	0.648839	0.0265756
Gna13	0.644872	0.00369065
Serinc3	0.633989	2.32658e-05
Brd2	0.631919	8.04702e-05
Clic4	0.629234	1.53893e-08
Cyr61	0.624389	0.0319482
Nfkb1	0.624167	0.011829
Cpd	0.621869	0.00792607
Slc38a2	0.621106	2.04281e-06
Fbxw11	0.620227	0.000455033
Jag1	0.61619	5.55047e-06
Nfil3	0.61517	0.00357152
Ddx3x	0.61481	2.00747e-05
Gnb1	0.610771	1.15233e-05
Arpc1b	0.609264	3.93968e-07
Hspa5	0.608941	7.3685e-07
Adam10	0.607434	0.00974494
Vasn	0.605808	0.00779306
Lmna	0.603124	0.00194668
Cstb	0.589055	1.18888e-06
Eif5	0.570321	0.0104813
Syn3	0.561971	0.000145797
Lrrc8a	0.557253	4.6029e-06
Twf1	0.556885	0.0348034
Eif4g2	0.554015	0.00130509
Yap1	0.553498	0.0163903
Cxcl2	0.552723	0.00204508
Hnrnph1	0.547383	0.0202543
Alkbh5	0.546979	2.3126e-08
Sf3b1	0.540226	0.0372384
Adam9	0.531632	0.00961882
Dnajb9	0.530815	0.00935372
Prox1	0.529728	0.0311049
Hbegf	0.528171	0.0102313
Sdc1	0.527896	7.98773e-05
H2afz	0.525758	0.00415987
Sgk1	0.515807	0.00278862
Fosl1	0.511741	0.00781952
Hnrnpk	0.510146	0.00154118
Zfp703	0.509647	4.04114e-05
Mettl23	0.505584	2.8159e-08
Kdelr2	0.500643	8.89298e-05
Wtap	0.496616	4.16676e-07
Plaur	0.494907	0.00557348
Tob2	0.49212	0.0033749
Epha2	0.483646	4.44426e-05
Ak2	0.482017	0.000998452
Tapbp	0.477165	0.000465107
Plk2	0.475352	0.00744134
Ddx5	0.466762	0.0358751
Bmp2	0.462497	1.983e-05
Itga2b	0.462271	0.00461216
X2900097C17Rik	0.461436	0.00116801
Mknk2	0.460878	0.0182363
Eef2	0.458296	0.00983791
Txn1	0.453765	0.0350588
Pi4k2a	0.444742	0.0211817
Btg1	0.435014	0.0226258
Notch2	0.431048	0.0447144
Csrnp1	0.430435	0.000715115
Actr2	0.429732	0.000468922
Set	0.428867	0.0198868
Hnrnpa2b1	0.414637	0.0392745
Pxdc1	0.410491	0.0378596
Spry2	0.390382	0.00133027
Baz1a	0.386891	0.00581569
Serpine1	0.385667	0.0414527
Zc3h11a.1	0.369843	0.0263869
Lifr	0.360993	0.00778718
Jak1	0.351374	0.025171
Mafk	0.328996	0.0325626
AU020206	0.326759	0.00502038
Sema3f	0.318918	0.0270268
Tmsb10	0.305675	0.0160641
Pim1	0.289347	0.00384757
Gm47283	0.285243	0.00082118
Cpe	0.282803	0.00566336
Gm26669	0.279629	0.00894457
Rpgrip1	0.277205	0.0275143
Rell1	0.269494	0.0338468
Phpt1	-0.272107	0.0262708
H2.Q4	-0.283588	5.97402e-06
Bcan	-0.285151	0.0301322
Fam120b	-0.28734	0.0328583
Rpl24	-0.30392	0.000775214
C1ql3	-0.322059	0.00273287
Rpl38	-0.325641	1.54915e-05
Rps11	-0.330105	0.0361565
AC099934.1	-0.335155	0.00102109
Rpl22	-0.340776	0.000618354
Rpl36	-0.345787	0.00786623
Rps6	-0.35631	0.00471644
Ypel3	-0.361869	0.0279921
Apobec1	-0.362938	0.0170251
Rps29	-0.363436	5.55988e-05
Rpl36al	-0.364441	0.000175881
Vmn1r13	-0.365086	3.3283e-39
Rpl27a	-0.365332	3.02611e-05
Rpl13a	-0.368085	2.27294e-05
Vps13c	-0.381403	0.00025573
Cox8a	-0.383997	0.00618254
Epor	-0.389931	0.0284452
Gm45713	-0.391267	1.01934e-06
Rpl9	-0.401287	0.0338573
Rps13	-0.402384	4.17674e-05
Rpl19	-0.40344	0.000678024
Nenf	-0.403466	0.0346801
Rpl36a	-0.405834	0.0026598
Rpl34	-0.406586	5.69059e-06
AC034099.1	-0.406687	7.40089e-06
Fer	-0.407646	0.00410918
Rpl12	-0.412446	0.000121821
Gm9843	-0.422893	1.05895e-19
Junb	-0.425232	0.00927797
Hjurp	-0.442316	6.12408e-05
Rpl5	-0.444032	1.41177e-07
Rps23	-0.446199	7.45381e-08
Rps3	-0.44757	0.00542053
Tmem176b	-0.450624	0.0278905
Ptpn18	-0.454029	3.21797e-05
Hivep3	-0.455713	0.000925907
Laptm4b	-0.457898	0.0197767
Foxp4	-0.458004	0.000552472
Rpl11	-0.461133	2.3852e-06
Rps19	-0.472541	2.0599e-06
Syngr2	-0.474805	0.0371466
Rpl26	-0.479046	1.1135e-07
Rpl37	-0.481962	8.25938e-09
Gadd45b	-0.484223	0.00673244
X1200007C13Rik	-0.493081	0.000233372
Atox1	-0.493613	0.000386985
Ubl7	-0.494993	0.00874647
Tmem176a	-0.497459	0.0110127
Rpl41	-0.498155	8.90993e-14
Ndufs4	-0.50628	0.0258671
Rpl30	-0.507848	6.72268e-11
Tspan3	-0.50814	0.0130198
Rps16	-0.509723	2.78786e-10
Rpl18	-0.512581	2.82022e-10
mt.Rnr1	-0.529807	1.08064e-10
Pde7b	-0.532489	8.85337e-14
Rpl32	-0.541793	2.25515e-06
Rpl29	-0.544755	1.02735e-10
Rpl13	-0.547888	4.2915e-13
Rpl23	-0.553205	8.46229e-16
Rps8	-0.556114	2.31792e-11
Rps3a1	-0.557157	1.17477e-11
Grina	-0.558233	0.00844254
Rpl18a	-0.558377	2.65965e-09
Rps20	-0.562583	3.32916e-13
Kxd1	-0.564035	1.8087e-14
Nfe2l1	-0.571478	3.25276e-11
Kdm5c	-0.57209	0.013984
Pde4d	-0.577738	0.00916661
Ech1	-0.583275	0.00658684
Rpl21	-0.584917	1.0697e-11
Gm10076	-0.58803	1.04392e-29
Rpl35a	-0.589819	5.36954e-16
Rps10	-0.592465	1.10646e-14
Rps28	-0.596461	1.04141e-06
Dusp2	-0.597357	0.0419742
Rpl17	-0.602726	2.91101e-13
Rps15	-0.605512	3.34443e-14
Rplp2	-0.617568	8.79718e-18
Rplp1	-0.619336	1.8849e-14
Rpl28	-0.620307	1.66587e-16
Rps24	-0.620743	1.8088e-14
Rpl37a	-0.625395	3.87212e-18
Rpsa	-0.63466	9.41767e-10
Fau	-0.636359	1.81477e-17
Rpl31	-0.639496	4.26254e-18
Rps27a	-0.64044	2.16568e-16
Sh3glb2	-0.649478	1.79243e-06
Uba52	-0.651418	3.93116e-19
Rps4x	-0.656206	4.49815e-10
Rpl14	-0.663523	9.32845e-11
Rps17	-0.667816	7.2749e-18
Ces2e	-0.670848	0.0032227
Rps15a	-0.676675	5.60799e-16
Fos	-0.676761	0.0178234
Rpl10	-0.679086	1.42102e-16
Rps5	-0.691116	5.64126e-18
Rps14	-0.697747	3.48484e-18
Rpl8	-0.718621	3.06387e-14
Actb	-0.736468	3.45836e-08
Rpl39	-0.739703	5.93315e-22
Apobec3	-0.779632	4.45775e-09
Cebpb	-0.807535	1.49744e-10
Cd74	-0.886909	1.41097e-08
Glycam1	-0.901586	7.90252e-05
Rps21	-0.957276	1.82133e-43
mt.Rnr2	-1.0122	3.74848e-45
Rps12	-1.08412	1.29771e-33
CT010467.1	-1.84841	3.42328e-63
