# Supplementary material for: Immunomodulatory Responses of Subcapsular Sinus Floor Lymphatic Endothelial Cells in Tumor-Draining Lymph Nodes
Source: Cancers (Basel). 2022 Jul 24;14(15):3602. doi: 10.3390/cancers14153602 (PMC9330828; doi:10.3390/cancers14153602)
Supplement: Supplementary file 1 [file cancers-14-03602-s001.zip › Supplementary/Supplementary_Table_S1.xlsx]

## Sheet: Antibodies
Supplementary Table S1: Used antibodies and primers
Antibody	Cat. No., Company	Use	Concentration
anti-Goat IgG-Alexa488	A-11055, Thermo Fisher	IF	1:200
anti-Goat IgG-Alexa594	A-11058, Thermo Fisher	IF	1:200
anti-Goat IgG-Alexa647	A-21447, Thermo Fisher	FC	1:200
anti-Rabbit IgG-Alexa488	A-21206, Thermo Fisher	IF	1:200
anti-Rabbit IgG-Alexa594	A-21207, Thermo Fisher	IF	1:200
anti-Rat IgG-Alexa488	A-21208, Thermo Fisher	FC, IF	1:200
ANXA2	ab178677, abcam	IF	1:100
BST2	127002, BioLegend	FC	2.5 µg/mL
BST2	127031, BioLegend	IF, Block	1:100 / 10 µg/mL
CCL21	AF457, R&D	IF	1:200
CD11b-BV605	101257, BioLegend	FC	1:100
CD11b-FITC	101206, BioLegend	FC	1:200
CD169	MCA884, AbD Serotec	IF	1:100
CD169-PE/Cy7	142412, BioLegend	FC	1:100
CD200	BE0299, BioXCell	Block	10 µg/mL
CD200-PE/Dazzle594	123820, BioLegend	FC	1:200
CD31-APC	551262, BD Biosciences	FC	1:300
CD31-PerCp/Cy5.5	102522, BioLegend	FC	1:300
CD41-PE	558040, BD Biosciences	FC	1:200
CD44	103002, BioLegend	IF	1:100
CD44-BV650	103049, BioLegend	FC	1:400
CD45-APC/Cy7	103113, BioLegend	FC	1:100
CD45-PacificBlue	103126, BioLegend	FC	1:100
CD80-FITC	11-0801-85, eBioscience	FC	1:200
CD86-PE	12-0862-85, eBioscience	FC	1:200
CD9	sc-18869, Santa Cruz	IF	1:50
ESAM	AF2827, R&D Systems	FC	1:200
F4/80-Alexa647	MCA497A647, AbD Serote	FC	1:100
Isotype IgG2a	553928, BD Biosciences	Block	10 µg/mL
Isotype IgG2b	BE0090, BioXCell	Block	10 µg/mL
LYVE-1	AF2125, R&D Systems	IF	1:100
LYVE1	11-034, AngioBio	IF	1:600
MHCII-PerCP	107624, BioLegend	FC	1:400
MRC1	AF2535, R&D	IF	1:100
Mrc1-PE	141706, BioLegend	FC	1:200
Podoplanin-PE/Cy7	25-5381-82, eBioscience	FC	1:400
Podoplanin-PE/Cy7	25-5381-82, eBioscience	FC	1:400
Tenascin	MAB2138, R&D Systems	IF, Block	1:100 / 10 µg/mL
Ter119-FITC	116205, BioLegend	FC	1:200
VCAM-1	AF643, R&D	IF	1:2000
Abbreviations: Flow Cytometry (FC), Immunofluorescence (IF), Antibody blocking (Block)

## Sheet: Primers
Supplementary Table S1: Used antibodies and primers
Target Gene	Forward-primer	Reverse-primer	Company
Pdpn	TGC CAG TGT TGT TCT GGG TT	AGC CCT CCA GTA GCA CCT GT	Microsyth
Cd200	CTG AAC ACA GCT CAA GTG GAA	CAG GCT GGA TTA CAA CCC CA	Microsyth
Bst2	GCG ATC TTG GTG GTC CTG TT	CTC CTA AAG GGT CAC CAC GG	Microsyth
Tnc	TCC CGA CCT GGA AAA GAT CC	GGT TGG ACT GGC TAG GTG TC	Microsyth
Rplp0	TGC CAG TGT TGT TCT GGG TT	AGC CCT CCA GTA GCA CCT GT	Microsyth
